# Supplementary material for: Arabidopsis RAD51, RAD51C and XRCC3 proteins form a complex and facilitate RAD51 localization on chromosomes for meiotic recombination
Source: PLoS Genet. 2017 May 31;13(5):e1006827. doi: 10.1371/journal.pgen.1006827 (PMC5470734; doi:10.1371/journal.pgen.1006827)
Supplement: S2 Table — (XLSX) [file pgen.1006827.s006.xlsx]

## Sheet: Sheet1
Primer	Sequence	Application
LB2	GCTTCCTATTATATCTTCCCAAATTACCAATACA	Genotyping
LBb1.3	ATTTTGCCGATTTCGGAAC	Genotyping
RAD51-F	CATGGCCTTTCCCTCTCCACC	Genotyping
RAD51-R	ACTTCAGGCAGCAGGTATTGCTT	Genotyping
RAD51C-F	TCACAGAGGAGGAAGCATTTG	Genotyping
RAD51C-R	TTTTTGGCAAGCTTCATGAAC	Genotyping
XRCC3-F	TGAAGATAGCAACCAAGTGGG	Genotyping
XRCC3-R	AAGACACAGCTCTGCCTTCAG	Genotyping
RAD51-Y2H-NdeI-F	GCACATATGACGACGATGGAGCAGCGTA	Y2H
RAD51-Y2H-BamHI-R	AAGGATCCAAGGCAGAGAGAAGCAAGGCA	Y2H
RAD51C-Y2H-NdeI-F	AAACATATGATTTCATTTGGGCGGCG	Y2H
RAD51C-Y2H-EcoRI-R	AAGAATCCCATTACATCATCTTGACTCGCT	Y2H
XRCC3-Y2H-EcoRI-F	GGAATTCCATATGCAAAATGGGAAAATTAAGCCGGAG	Y2H
XRCC3-Y2H-BamHI-R	CGCGGATCCTACGCTTGAACCGCACAAATCCCC	Y2H
RAD51cds-BamHI-F	TAGGATCCATGACGACGATGGAGCAGCG	pull down
RAD51cds-SalI-R	GATGTCGACGATCCTTGCAATCTGTTACAC	pull down
RAD51Ccds-EcoRI-F	AGTGAATCCATGATTTCATTTGGGCGGCG	pull down
RAD51Ccds-SalI-R	ATAGTCGACGCATCATCTTGACTCGCTTGC	pull down
XRCC3cds-BamHI-F	GCGGATCCATGCAAAATGGGAAAATTAA	pull down
XRCC3cds-SalI-R	ATAGTCGACGCGCTTGAACCGCACAAATCC	pull down
RAD51Ccds-BclI-F	AGTTGATCAATGATTTCATTTGGGCGGCG	pull down
RAD51-BiFC-F	AAGGATCCATGACGACGATGGAGCAGCG	BiFC
RAD51-BiFC-103-R	AACGTCGACATCCTTGCAATCTGTTACAC	BiFC
RAD51-BiFC-105-R	AGCGTCGACTCAATCCTTGCAATCTGTTA	BiFC
RAD51C-BiFC-F	AGTCTAGAATGATTTCATTTGGGCGGCG	BiFC
RAD51C-BiFC-103-R	AAAGTCGACCATCATCTTGACTCGCTTGC	BiFC
RAD51C-BiFC-105-R	GCAGTCGACTTACATCATCTTGACTCGCT	BiFC
XRCC3-BiFC-F	GCGGATCCATGCAAAATGGGAAAATTAA	BiFC
XRCC3-BiFC-103-R	AAAGTCGACCGCTTGAACCGCACAAATCC	BiFC
XRCC3-BiFC-105-R	AAAGTCGACCTACGCTTGAACCGCACAAA	BiFC
